# Supplementary material for: Effects of Quercetin and Citrulline on Nitric Oxide Metabolites and Antioxidant Biomarkers in Trained Cyclists
Source: Nutrients. 2025 Jan 9;17(2):224. doi: 10.3390/nu17020224 (PMC11767657; doi:10.3390/nu17020224)
Supplement: Supplementary file 1 [file nutrients-17-00224-s001.zip]

Archive with 1 entries (1 files):
- nutrients-3375729-supplementary.pdf
